# Supplementary material for: Bondarzewia dickinsii Against Colitis-Associated Cancer Through the Suppression of the PI3K/AKT/COX-2 Pathway and Inhibition of PGE2 Production in Mice
Source: Nutrients. 2024 Nov 26;16(23):4048. doi: 10.3390/nu16234048 (PMC11643906; doi:10.3390/nu16234048)
Supplement: Supplementary file 1 [file nutrients-16-04048-s001.zip]

Archive with 1 entries (1 files):
- nutrients-3313708-supplementary.pdf
